# Supplementary material for: Cost-of-illness studies in rare diseases: a scoping review
Source: Orphanet J Rare Dis. 2021 Apr 13;16:178. doi: 10.1186/s13023-021-01815-3 (PMC8045199; doi:10.1186/s13023-021-01815-3)
Supplement: Supplementary file 1 — Additional file 1. Main characteristics of the cost-of-illness studies included in the scoping review. [file 13023_2021_1815_MOESM1_ESM.xlsx]

## Sheet: Additional file 1
Additional file 1:	Main characteristics of the cost-of-illness studies included in the scoping review
Authors:	García-Pérez et al.
Title:	Cost-of-illness studies in rare diseases: a scoping review
Journal:	Orphanet Journal of Rare Diseases
Study	Disease or group of diseases	Prevalence	Prevalence or incidence-based estimation	Design	Prospective or retrospective	Source of patients	Source of data	Bottom-up or top-down approaches	Time horizon (costs reported per year or other time horizon)	Discount	Perspective	Costs included (medical costs, non-medical costs, informal care costs, lost productivity costs)	Method for the estimation of loss of productivity cost	Number of subjects included in the analysis	Estimation for the whole country	Country	Authors	Title	Journal	Date	Number	Volume	First page	Last page	PMID
Angelis 2016	Epidermolysis bullosa	1-9 / 100 000	Prevalence	Cross-sectional	Retrospective	2: Registry + Patients	Questionnaire	Bottom-up	Year (annual cost)	No needed	Societal	MC, NMC, ICC, LPC	Human capital approach	204	No	Bulgaria, France, Germany, Hungary, Italy, Spain, Sweden, UK	Angelis A;Kanavos P;Lopez-Bastida J;Linertova R;Oliva-Moreno J;Serrano-Aguilar P;Posada-de-la-Paz M;Taruscio D;Schieppati A;Iskrov G;Brodszky V;der Schulenburg JM;Chevreul K;Persson U;Fattore G;	Social/economic costs and health-related quality of life in patients with epidermolysis bullosa in Europe	Eur J Health Econ	2016 Apr	17 Suppl 1		31	42	27107597
Athanasakis 2015	Amyotrophic lateral sclerosis	1-9 / 100 000	Prevalence	Cross-sectional	Retrospective	Hospital or other centres	2: Questionnaire + Registry	Bottom-up	Year (annual cost)	No needed	Societal	MC, NMC, ICC, LPC	Human capital approach	33	No	Greece	Athanasakis K;Kyriopoulos II;Sideris M;Rentzos M;Evdokimidis J;Kyriopoulos J;	Investigating the economic burden of ALS in Greece: a cost-of-illness approach	Amyotroph Lateral Scler Frontotemporal Degener	2015 Mar	16	42401	63	64	25019279
Bernatsky 2009	Systemic sclerosis	1-5 / 10 000	Prevalence	Cross-sectional	Retrospective	Registries or databases	Questionnaire	Bottom-up	Year (annual cost)	No needed	Societal	MC, ICC, LPC	Other (opportunity cost method was used to estimate the value of lost time in market work; replacement cost method was used to assign values to unpaid work losses)	457	Yes, simple	Canada	Bernatsky S;Hudson M;Panopalis P;Clarke AE;Pope J;Leclercq S;St Pierre Y;Baron M;	The cost of systemic sclerosis	Arthritis Rheum	2009 Jan 15	61	1	119	123	19116974
Broder 2015	Cushing disease	1-9 / 100 000	Prevalence	Cross-sectional	Retrospective	Registries or databases	Registries or databases	Bottom-up	Year (annual cost)	No needed	Third party / Health system / Government (no explicit)	MC	No needed	685	No	USA	Broder MS;Neary MP;Chang E;Cherepanov D;Ludlam WH;	Burden of illness, annual healthcare utilization, and costs associated with commercially insured patients with Cushing disease in the United States	Endocr Pract	2015 Jan	21	1	77	86	25148813
Cavazza 2016	Haemophilia (A & B)	1-9 / 100 000	Prevalence	Cross-sectional	Retrospective	2: Registry + Patients	Questionnaire	Bottom-up	Year (annual cost)	No needed	Societal	MC, NMC, ICC, LPC	Human capital approach	401	No	Bulgaria, France, Germany, Hungary, Italy, Spain, Sweden, UK	Cavazza M;Kodra Y;Armeni P;De Santis M;Lopez-Bastida J;Linertova R;Oliva-Moreno J;Serrano-Aguilar P;Posada-de-la-Paz M;Taruscio D;Schieppati A;Iskrov G;Gulacsi L;der Schulenburg JM;Kanavos P;Chevreul K;Persson U;Fattore G;	Social/economic costs and quality of life in patients with haemophilia in Europe	Eur J Health Econ	2016 Apr	17 Suppl 1		53	65	27048374
Cavazza 2016	Duchenne muscular dystrophy	1-9 / 100 000	Prevalence	Cross-sectional	Retrospective	2: Registry + Patients	Questionnaire	Bottom-up	Year (annual cost)	No needed	Societal	MC, NMC, ICC, LPC	Human capital approach	268	No	Bulgaria, France, Germany, Hungary, Italy, Spain, Sweden, UK	Cavazza M;Kodra Y;Armeni P;De Santis M;Lopez-Bastida J;Linertova R;Oliva-Moreno J;Serrano-Aguilar P;Posada-de-la-Paz M;Taruscio D;Schieppati A;Iskrov G;Pentek M;der Schulenburg JM;Kanavos P;Chevreul K;Persson U;Fattore G;	Social/economic costs and health-related quality of life in patients with Duchenne muscular dystrophy in Europe	Eur J Health Econ	2016 Apr	17 Suppl 1		19	29	27038625
Chen 2017	Haemofilia B	1-9 / 100 000	Prevalence	Cohort (although data were collected along a period of time, only the average cost per year is reported)	Prospective	Hospital or other centres	2: Questionnaire + Registry	Bottom-up	Year (annual cost)	No needed	Societal	MC, ICC, LPC	Human capital approach	112	No	USA	Chen CX;Baker JR;Nichol MB;	Economic Burden of Illness among Persons with Hemophilia B from HUGS Vb: Examining the Association of Severity and Treatment Regimens with Costs and Annual Bleed Rates	Value Health	2017 Sep	20	8	1074	1082	28964439
Chevreul 2016	Fragile x syndrome	1-5 / 10 000	Prevalence	Cross-sectional	Retrospective	2: Registry + Patients	Questionnaire	Bottom-up	Year (annual cost)	No needed	Societal	MC, NMC, ICC, LPC	Human capital approach	241	No	France, Hungary, Italy, Spain, Sweden	Chevreul K;Gandre C;Brigham KB;Lopez-Bastida J;Linertova R;Oliva-Moreno J;Serrano-Aguilar P;Posada-de-la-Paz M;Taruscio D;Schieppati A;Iskrov G;Gulacsi L;der Schulenburg JM;Kanavos P;Persson U;Fattore G;	Social/economic costs and health-related quality of life in patients with fragile X syndrome in Europe	Eur J Health Econ	2016 Apr	17 Suppl 1		43	52	27072054
Chevreul 2016	Cystic fibrosis	1-9 / 100 000	Prevalence	Cross-sectional	Retrospective	3: Hospital + Patients + Registry	Questionnaire	Bottom-up	Year (annual cost)	No needed	Societal	MC, NMC, ICC, LPC	Human capital approach	905	No	Bulgaria, France, Germany, Hungary, Italy, Spain, Sweden, UK	Chevreul K;Michel M;Brigham KB;Lopez-Bastida J;Linertova R;Oliva-Moreno J;Serrano-Aguilar P;Posada-de-la-Paz M;Taruscio D;Schieppati A;Iskrov G;Pentek M;der Schulenburg JM;Kanavos P;Persson U;Fattore G;	Social/economic costs and health-related quality of life in patients with cystic fibrosis in Europe	Eur J Health Econ	2016 Apr	17 Suppl 1		7	18	27059622
Collard 2015	Idiopathic pulmonary fibrosis	1-5 / 10 000	Prevalence	Cohort compared with a control cohort	Retrospective	Registries or databases	Registries or databases	Bottom-up	Year (annual cost)	No needed	Third party / Health system / Government	MC	No needed	7855	Yes, simple	USA	Collard HR;Chen SY;Yeh WS;Li Q;Lee YC;Wang A;Raghu G;	Health care utilization and costs of idiopathic pulmonary fibrosis in U.S. Medicare beneficiaries aged 65 years and older	Ann Am Thorac Soc	2015 Jul	12	7	981	987	25923447
Connolly 2015	Amyotrophic lateral sclerosis	1-9 / 100 000	Incidence	Cohort	Retrospective	Hospital or other centres	2: Questionnaire + Registry	Bottom-up	Lifetime	Yes	Third party / Health system / Government	MC	No needed	119	No	Ireland	Connolly S;Heslin C;Mays I;Corr B;Normand C;Hardiman O;	Health and social care costs of managing amyotrophic lateral sclerosis (ALS): an Irish perspective	Amyotroph Lateral Scler Frontotemporal Degener	2015 Mar	16	42401	58	62	25285902
Divino 2018	Chronic inflammatory demyelinating polyneuropathy	1-9 / 100 000	Prevalence	Cohort compared with a control cohort	Retrospective	Registries or databases	Registries or databases	Bottom-up	Other: 2 years	No indicated	Third party / Health system / Government	MC	No needed	790	No	USA	Divino V;Mallick R;DeKoven M;Krishnarajah G;	The economic burden of CIDP in the United States: A case-control study	PLoS One	2018	13	10	e0206205		30352101
Eijgelshoven 2013	Phenylketonuria	1-5 / 10 000	Prevalence	Cross-sectional	Retrospective	Hospital or other centres	Questionnaire	Bottom-up	Year (annual cost)	No needed	Patients and families	MC, NMC	No needed	46	No	Netherlands	Eijgelshoven I;Demirdas S;Smith TA;van Loon JM;Latour S;Bosch AM;	The time consuming nature of phenylketonuria: a cross-sectional study investigating time burden and costs of phenylketonuria in the Netherlands	Mol Genet Metab	2013 Jul	109	3	237	242	23731533
Eljamel 2018	Congenital hyperinsulinism	1-9 / 100 000	Prevalence	Mathematical model	-	Other: literature	Other	Mixed	Year (annual cost) + Other (several years)	No indicated	Third party / Health system / Government	MC	No needed	All population in the country (model)	Yes	UK	Eljamel S;Griffiths A;Evans J;Banerjee I;Hussain K;Thompson R;	The burden of congenital hyperinsulinism in the United Kingdom: a cost of illness study	Orphanet J Rare Dis	2018 Jul 20	13	1	123		30029695
Eriksson 2017	Autosomal dominant polycystic kidney disease	1-5 / 10 000	Prevalence	Cross-sectional	Retrospective	Hospital or other centres	2: Questionnaire + Registry	Bottom-up	Year (annual cost)	No needed	Societal	MC, ICC, LPC	Human capital approach	243	No	Denmark, Finland, Norway, Sweden	Eriksson D;Karlsson L;Eklund O;Dieperink H;Honkanen E;Melin J;Selvig K;Lundberg J;	Real-world costs of autosomal dominant polycystic kidney disease in the Nordics	BMC Health Serv Res	2017 Aug 15	17	1	560		28806944
Frenzen 2008	Guillain-Barre syndrome	1-9 / 100 000	Incidence	Mathematical model (not explicit)	-	Registries or databases	Other	Mixed	Lifetime	Yes	Societal	MC, LPC	2: HCA + Other (statistical value for premature deaths)	All population in the country (model)	Yes	USA	Frenzen PD;	Economic cost of Guillain-Barre syndrome in the United States	Neurology	2008 Jul 1	71	1	21	27	18591502
Galvin 2017	Frontotemporal degenaration	1-5 / 10 000	Prevalence	Cross-sectional	Retrospective	Patient organization	Questionnaire	Bottom-up	Year (annual cost)	No needed	Societal	MC, NMC, ICC, LPC	Other (subtracting the annual cost of hiring a home health aide from average earning)	674	No	USA	Galvin JE;Howard DH;Denny SS;Dickinson S;Tatton N;	The social and economic burden of frontotemporal degeneration	Neurology	2017 Nov 14	89	20	2049	2056	28978658
Gladman 2014	Amyotrophic lateral sclerosis	1-9 / 100 000	Prevalence	Cross-sectional	Retrospective	Hospital or other centres	Questionnaire	Bottom-up	Year (annual cost)	No needed	Patients and families	MC, NMC, LPC	Other (income loss calculated as the difference between premorbid remuneration and current income (including disability income/pension))	49	No	Canada	Gladman M;Dharamshi C;Zinman L;	Economic burden of amyotrophic lateral sclerosis: a Canadian study of out-of-pocket expenses	Amyotroph Lateral Scler Frontotemporal Degener	2014 Sep	15	42526	426	432	25025935
Guest 2018	Lysosomal acid lipase deficiency, Cholesteryl ester storage disease type	1-9 / 100 000	Prevalence	Cohort	Retrospective	Hospital or other centres	Registries or databases	Bottom-up	Other: Several periods of ten years	No indicated	Third party / Health system / Government	MC	No needed	19	No	UK	Guest JF;Ingram A;Ayoub N;Hendriksz CJ;Murphy E;Rahman Y;McKiernan P;Mundy H;Deegan P;	Healthcare resource use and costs of managing children and adults with lysosomal acid lipase deficiency at a tertiary referral centre in the United Kingdom	PLoS One	2018	13	2	e0191945		29394260
Henrard 2014	Haemophilia (A & B)	1-9 / 100 000	Incidence	Mathematical model	-	Registries or databases	Registries or databases	Mixed	Lifetime	Yes	Societal (no explicit)	MC, NMC, LPC	Friction cost approach	All population in the country (model)	Yes	Belgium	Henrard S;Devleesschauwer B;Beutels P;Callens M;De Smet F;Hermans C;Speybroeck N;	The health and economic burden of haemophilia in Belgium: a rare, expensive and challenging disease	Orphanet J Rare Dis	2014	9		39		24655371
Hsu 2016	Pemphigus	1-5 / 10 000 (superficial pemphigus: 1.2 per 100 000; pemphigus vulgaris: 18 per 100 000)	Prevalence	Cohort compared with a control cohort	Retrospective	Registries or databases	Registries or databases	Bottom-up	Year (annual cost)	No needed	Limited: only hospital costs (no explicit)	MC	No needed	6406	No	USA	Hsu D;Brieva J;Silverberg JI;	Costs of Care for Hospitalization for Pemphigus in the United States	JAMA Dermatol	2016 Jun 1	152	6	645	654	26865293
Hsu 2018	Amyotrophic lateral sclerosis	1-9 / 100 000	Prevalence	Cohort (although data were collected along a period of time, only the average cost per year is reported)	Retrospective	Registries or databases	Registries or databases	Bottom-up	Year (annual cost)	No needed	Third party / Health system / Government	MC	No needed	All population in the country	Yes	Taiwan	Hsu JC;Wu HC;Feng WC;Chou CH;Lai EC;Lu CY;	Disease and economic burden for rare diseases in Taiwan: A longitudinal study using Taiwan's National Health Insurance Research Database	PLoS One	2018	13	9	e0204206		30240449
Imrie 2009	Niemann-Pick disease type C	1-9 / 100 000	Prevalence	Cross-sectional	Retrospective	Registries or databases	Questionnaire	Bottom-up	Year (annual cost)	No needed	Societal & Health system	MC, NMC, LPC	Human capital approach	18	No	UK	Imrie J;Galani C;Gairy K;Lock K;Hunsche E;	Cost of illness associated with Niemann-Pick disease type C in the UK	J Med Econ	2009 Sep	12	3	219	229	19725798
Ingravallo 2012	Narcolepsy with cataplexy	1-5 / 10 000	Prevalence	Cross-sectional	Retrospective	Hospital or other centres	2: Questionnaire + Other	Bottom-up	Year (annual cost)	No needed	Societal (no explicit)	MC, NMC, LPC	Human capital approach	100	No	Italy	Ingravallo F;Gnucci V;Pizza F;Vignatelli L;Govi A;Dormi A;Pelotti S;Cicognani A;Dauvilliers Y;Plazzi G;	The burden of narcolepsy with cataplexy: how disease history and clinical features influence socio-economic outcomes	Sleep Med	2012 Dec	13	10	1293	1300	23026503
Iskrov 2016	Histiocytosis	1-9 / 100 000	Prevalence	Cross-sectional	Retrospective	2: Registry + Patients	Questionnaire	Bottom-up	Year (annual cost)	No needed	Societal	MC, NMC, ICC, LPC	Human capital approach	134	No	Bulgaria, France, Germany, Italy, Spain, Sweden, UK	Iskrov G;Astigarraga I;Stefanov R;Lopez-Bastida J;Linertova R;Oliva-Moreno J;Serrano-Aguilar P;Posada-de-la-Paz M;Schieppati A;Taruscio D;Pentek M;der Schulenburg JM;Kanavos P;Chevreul K;Persson U;Fattore G;	Social/economic costs and health-related quality of life in patients with histiocytosis in Europe	Eur J Health Econ	2016 Apr	17 Suppl 1		67	78	27042831
Jadhav 2018	(Severe) Haemophilia A (with no bleeding phenotype)	1-9 / 100 000	Prevalence	Cross-sectional	Retrospective	Registries or databases	Questionnaire	Bottom-up	Year (annual cost)	No needed	Societal	MC, NMC, LPC	Other (the indirect costs included loss of wages during the symptomatic and recovery periods)	160	No	India	Jadhav U;Mukherjee K;	Assessment of healthcare measures, healthcare resource use, and cost of care among severe hemophilia A patients in Mumbai region of India	J Postgrad Med	2018 Jul	64	3	138	144	29067924
Kingswood 2016	Tuberous sclerosis complex	1-5 / 10 000	Prevalence	Cohort compared with a control cohort	Retrospective	Registries or databases	Registries or databases	Bottom-up	Other: 3 years	No indicated	Third party / Health system / Government	MC	No needed	286	No	UK	Kingswood JC;Crawford P;Johnson SR;Sampson JR;Shepherd C;Demuth D;Erhard C;Nasuti P;Patel K;Myland M;Pinnegar A;Magestro M;Gray E;	The economic burden of tuberous sclerosis complex in the UK: A retrospective cohort study in the Clinical Practice Research Datalink	J Med Econ	2016 Nov	19	11	1087	1098	27267148
Kopciuch 2017	Cystic fibrosis	1-9 / 100 000	Prevalence	Cross-sectional	Retrospective	Hospital or other centres	Registries or databases	bottom-up	Year (annual cost)	No needed	Societal	MC, NMC, LPC	Human capital approach	46	No	Poland	Kopciuch D;Zaprutko T;Paczkowska A;Nowakowska E;	Costs of treatment of adult patients with cystic fibrosis in Poland and internationally	Public Health	2017 Jul	148		49	55	28404533
Kuhlmann 2016	Juvenile idiopathic arthritis	1-9 / 100 000	Prevalence	Cross-sectional	Retrospective	2: Registry + Patients	Questionnaire	Bottom-up	Year (annual cost)	No needed	Societal	MC, NMC, ICC, LPC	Human capital approach	162	No	France, Germany, Italy, Spain, Sweden, UK	Kuhlmann A;Schmidt T;Treskova M;Lopez-Bastida J;Linertova R;Oliva-Moreno J;Serrano-Aguilar P;Posada-de-la-Paz M;Kanavos P;Taruscio D;Schieppati A;Iskrov G;Pentek M;Delgado C;der Schulenburg JM;Persson U;Chevreul K;Fattore G;	Social/economic costs and health-related quality of life in patients with juvenile idiopathic arthritis in Europe	Eur J Health Econ	2016 Apr	17 Suppl 1		79	87	27086322
Kwa 2017	Dermatomyositis	1-9 / 100 000	Prevalence	Cohort	Retrospective	Registries or databases	Registries or databases	Bottom-up	Year (annual cost) + Other (several years)	No needed	Limited: only hospital costs (no explicit)	MC	No needed	No indicated; only number of admissions	No	USA	Kwa MC;Ardalan K;Laumann AE;Silverberg JI;	Predictors of Hospitalization, Length of Stay, and Cost of Care Among Adults With Dermatomyositis in the United States	Arthritis Care Res (Hoboken )	2017 Sep	69	9	1391	1399	28556622
Larkindale 2014	3 diseases: Amyotrophic lateral sclerosis, Duchenne muscular dystrophy, Myotonic dystrophy	1-9 / 100 000	Prevalence	Cross-sectional	Retrospective	Registries or databases	2: Questionnaire + Registry	Bottom-up	Year (annual cost)	No needed	Societal	MC, NMC, ICC, LPC	Other (family income loss due to disease-induced intensive care as the difference between actual selfreported family income (with disease-related care) and expected family income (without disease-related care))	ALS: 1528; DMD: 2165; DM: 515	Yes, simple	USA	Larkindale J;Yang W;Hogan PF;Simon CJ;Zhang Y;Jain A;Habeeb-Louks EM;Kennedy A;Cwik VA;	Cost of illness for neuromuscular diseases in the United States	Muscle Nerve	2014 Mar	49	3	431	438	23836444
Lesen 2017	Acromegaly	1-9 / 100 000	Prevalence	Cross-sectional	Retrospective	Registries or databases	Registries or databases	Bottom-up	Year (annual cost)	3% is mentioned	Societal	MC, NMC, LPC	Human capital approach	529	Yes (all population is supposed to be in the registry)	Sweden	Lesen E;Granfeldt D;Houchard A;Dinet J;Berthon A;Olsson DS;Bjorholt I;Johannsson G;	Comorbidities, treatment patterns and cost-of-illness of acromegaly in Sweden: a register-linkage population-based study	Eur J Endocrinol	2017 Feb	176	2	203	212	27932528
Liu 2016	Primary childhood glaucoma and secondary childhood glaucoma	1-9 / 100 000	Prevalence	Cohort	Retrospective	Hospital or other centres	2: Registry + Other	Bottom-up	Year (annual cost) + Other (4 years)	No indicated	Third party / Health system / Government	MC, LPC	Human capital approach	23	No	USA	Liu D;Huang L;Mukkamala L;Khouri AS;	The Economic Burden of Childhood Glaucoma	J Glaucoma	2016 Oct	25	10	790	797	26950576
Lopez-Bastida 2008	Spinocerebellar ataxias	1-9 / 100 000	Prevalence	Cross-sectional	Retrospective	2: Hospital + Patients	Questionnaire	Bottom-up	Year (annual cost)	No needed	Societal	MC, NMC, ICC, LPC	Human capital approach	84	No	Spain	Lopez-Bastida J;Perestelo-Perez L;Monton-Alvarez F;Serrano-Aguilar P;	Social economic costs and health-related quality of life in patients with degenerative cerebellar ataxia in Spain	Mov Disord	2008 Jan 30	23	2	212	217	17999424
Lopez-Bastida 2009	Amyotrophic lateral sclerosis	1-9 / 100 000	Prevalence	Cross-sectional	Retrospective	Patient organization	Questionnaire	Bottom-up	Year (annual cost)	No needed	Societal	MC, NMC, ICC, LPC	Human capital approach	63	No	Spain	Lopez-Bastida J;Perestelo-Perez L;Monton-Alvarez F;Serrano-Aguilar P;Alfonso-Sanchez JL;	Social economic costs and health-related quality of life in patients with amyotrophic lateral sclerosis in Spain	Amyotroph Lateral Scler	2009 Aug	10	4	237	243	18821088
Lopez-Bastida 2016	Prader-Willi syndrome	1-9 / 100 000	Prevalence	Cross-sectional	Retrospective	Patient organization	Questionnaire	Bottom-up	Year (annual cost)	No needed	Societal	MC, NMC, ICC, LPC	Human capital approach	261	No	Bulgaria, France, Germany, Hungary, Italy, Spain, Sweden, UK	Lopez-Bastida J;Linertova R;Oliva-Moreno J;Posada-de-la-Paz M;Serrano-Aguilar P;Kanavos P;Taruscio D;Schieppati A;Iskrov G;Baji P;Delgado C;der Schulenburg JM;Persson U;Chevreul K;Fattore G;	Social/economic costs and health-related quality of life in patients with Prader-Willi syndrome in Europe	Eur J Health Econ	2016 Apr	17 Suppl 1		99	108	27038627
Lopez-Bastida 2016	Systemic sclerosis	1-5 / 10 000	Prevalence	Cross-sectional	Retrospective	2: Registry + Patients	Questionnaire	Bottom-up	Year (annual cost)	No needed	Societal	MC, NMC, ICC, LPC	Human capital approach	589	No	France, Germany, Hungary, Italy, Spain, Sweden, UK	Lopez-Bastida J;Linertova R;Oliva-Moreno J;Serrano-Aguilar P;Posada-de-la-Paz M;Kanavos P;Taruscio D;Schieppati A;Iskrov G;Pentek M;Delgado C;der Schulenburg JM;Persson U;Chevreul K;Fattore G;	Social/economic costs and health-related quality of life in patients with scleroderma in Europe	Eur J Health Econ	2016 Apr	17 Suppl 1		109	117	27038626
Lopez-Bastida 2017	Spinal muscular atrophy	1-9 / 100 000	Prevalence	Cross-sectional	Retrospective	Patient organization	Questionnaire	Bottom-up	Year (annual cost)	No needed	Societal according to authors (but LPC are not included)	MC, NMC, ICC	No needed	81	No	Spain	Lopez-Bastida J;Pena-Longobardo LM;Aranda-Reneo I;Tizzano E;Sefton M;Oliva-Moreno J;	Social/economic costs and health-related quality of life in patients with spinal muscular atrophy (SMA) in Spain	Orphanet J Rare Dis	2017 Aug 18	12	1	141		28821278
Mahdi-Rogers 2014	3 diseases: Chronic inflammatory demyelinating polyradiculoneuropathy, Multifocal motor neuropathy, Paraproteinaemic demyelinating neuropathy	1-9 / 100 000	Prevalence	Cross-sectional	Retrospective	Registries or databases	Questionnaire	Bottom-up	Year (annual cost)	No needed	Societal	MC, NMC, ICC, LPC	Human capital approach	CIDP:43; MMN:9; PDM: 26; Total: 78	Yes, simple	UK	Mahdi-Rogers M;McCrone P;Hughes RA;	Economic costs and quality of life in chronic inflammatory neuropathies in southeast England	Eur J Neurol	2014	21	1	34	39	23930744
Mengel 2018	Chronic inflammatory demyelinating polyneuropathy	1-9 / 100 000	Prevalence	Cross-sectional	Retrospective	Hospital or other centres	Questionnaire	Bottom-up	Other: 3 months	No needed	Societal	MC, NMC, LPC	Human capital approach	108	No	Germany	Mengel D;Fraune L;Sommer N;Stettner M;Reese JP;Dams J;Glynn RJ;Balzer-Geldsetzer M;Dodel R;Tackenberg B;	Costs of illness in chronic inflammatory demyelinating polyneuropathy in Germany	Muscle Nerve	2018 Nov	58	5	681	687	30073683
Minden 2009	Juvenile idiopathic arthritis	1-9 / 100 000	Prevalence	Cross-sectional	Retrospective	Registries or databases	Questionnaire	Bottom-up	Year (annual cost)	No needed	Societal	MC, NMC, LPC	Human capital approach	369	No	Germany	Minden K;Niewerth M;Listing J;Mobius D;Thon A;Ganser G;Ermisch-Omran B;Zink A;	The economic burden of juvenile idiopathic arthritis-results from the German paediatric rheumatologic database	Clin Exp Rheumatol	2009 Sep	27	5	863	869	19917175
Mlcoch 2017	Cystic fibrosis	1-9 / 100 000	Prevalence	Cohort (although data were collected along a period of time, only the average cost per year is reported)	Retrospective	Hospital or other centres	Registries or databases	Bottom-up	Year (annual cost)	No needed	Third party / Health system / Government (no explicit)	MC	No needed	242	No	Czech Republic	Mlcoch T;Klimes J;Fila L;Vavrova V;Skalicka V;Turnovec M;Krulisova V;Jircikova J;Zemkova D;Dedeckova KV;Bilkova A;Fruhaufova V;Homola L;Friedmannova Z;Drnek R;Drevinek P;Dolezal T;Macek M;	Cost-of-illness analysis and regression modeling in cystic fibrosis: a retrospective prevalence-based study	Eur J Health Econ	2017 Jan	18	1	73	82	26743971
Nenshi 2010	Achalasia (Idiopathic achalasia)	1-9 / 100 000	Prevalence	Cost study nested in a clinical trial	Prospective	Hospital or other centres	Questionnaire	Bottom-up	Year (annual cost)	No needed	Patients and families	MC, NMC	No needed	54	No	Canada	Nenshi R;Takata J;Stegienko S;Jacob B;Kortan P;Deitel W;Laporte A;Darling G;Urbach DR;	The cost of achalasia: quantifying the effect of symptomatic disease on patient cost burden, treatment time, and work productivity	Surg Innov	2010 Dec	17	4	291	294	20647236
Oh 2015	Amyotrophic lateral sclerosis	1-9 / 100 000	Prevalence	Cross-sectional	Retrospective	Hospital or other centres	2: Questionnaire + Registry	Bottom-up	Other: monthly	No needed	Government & Patients according to authors (also societal in our opinion)	MC, NMC, ICC, LPC	Other (reduction in the patient’s income over the previous three months due to sick leave and early retirement)	151	No	Korea	Oh J;An JW;Oh SI;Oh KW;Kim JA;Lee JS;Kim SH;	Socioeconomic costs of amyotrophic lateral sclerosis according to staging system	Amyotroph Lateral Scler Frontotemporal Degener	2015 Jun	16	42463	202	208	25646865
O'Hara 2017	Haemophilia (A & B)	1-9 / 100 000	Prevalence	Cross-sectional	Retrospective	Hospital or other centres	2: Questionnaire + Registry	Bottom-up	Year (annual cost)	No needed	Societal	MC, NMC, LPC	Human capital approach	1285	Yes, simple	France, Germany, Italy, Spain, UK	O'Hara J;Hughes D;Camp C;Burke T;Carroll L;Diego DG;	The cost of severe haemophilia in Europe: the CHESS study	Orphanet J Rare Dis	2017 May 31	12	1	106		28569181
Pentek 2016	Mucopolysaccharidosis	Type 1, Type 3, Type 6: 1-9 / 100 000; Type 2, Type 4: 1-5 / 10 000; Type 7: <1 per million	Prevalence	Cross-sectional	Retrospective	Patient organization	Questionnaire	Bottom-up	Year (annual cost)	No needed	Societal	MC, NMC, ICC, LPC	Human capital approach	120	No	Bulgaria, France, Germany, Hungary, Italy, Spain, Sweden	Pentek M;Gulacsi L;Brodszky V;Baji P;Boncz I;Pogany G;Lopez-Bastida J;Linertova R;Oliva-Moreno J;Serrano-Aguilar P;Posada-de-la-Paz M;Taruscio D;Iskrov G;Schieppati A;der Schulenburg JM;Kanavos P;Chevreul K;Persson U;Fattore G;	Social/economic costs and health-related quality of life of mucopolysaccharidosis patients and their caregivers in Europe	Eur J Health Econ	2016 Apr	17 Suppl 1		89	98	27062257
Price 2015	Haemophilia (A & B)	1-9 / 100 000	Prevalence	Cross-sectional	Retrospective	Hospital or other centres	2: Questionnaire + Registry	Bottom-up	Year (annual cost)	No needed	Patients and families	MC, NMC, LPC	Human capital approach	31	No	Canada	Price VE;Hawes SA;Bouchard A;Vaughan A;Jarock C;Kuhle S;	Unmeasured costs of haemophilia: the economic burden on families with children with haemophilia	Haemophilia	2015 Jul	21	4	e294	e299	25955276
Rice 2017	Sarcoidosis	1-5 / 10 000	Prevalence	Cohort compared with a control cohort	Retrospective	Registries or databases	Registries or databases	Bottom-up	Year (annual cost)	No needed	Third party / Health system / Government (no explicit)	MC, LPC	Other (medically-related absenteeism costs were imputed by multiplying the number of days of missed work by the daily benefits received (disability) or wage (absenteeism))	7119	Yes, simple	USA	Rice JB;White A;Lopez A;Conway A;Wagh A;Nelson WW;Philbin M;Wan GJ;	Economic burden of sarcoidosis in a commercially-insured population in the United States	J Med Econ	2017 Oct	20	10	1048	1055	28678623
Sadeghi 2015	Common variable immunodeficiency	1-9 / 100 000	Prevalence	Mathematical model	-	Registries or databases	2: Questionnaire + Registry	Mixed	Year (annual cost)	No needed	Societal (no explicit)	MC, NMC, ICC, LPC	Human capital approach	All population in the country (model)	Yes	Iran	Sadeghi B;Abolhassani H;Naseri A;Rezaei N;Aghamohammadi A;	Economic burden of common variable immunodeficiency: annual cost of disease	Expert Rev Clin Immunol	2015 May	11	5	681	688	25804338
Schreiber-Katz 2014	2 diseases: Duchenne distrophy, Becker muscular dystrophy	1-9 / 100 000	Prevalence	Cross-sectional	Retrospective	Registries or databases	Questionnaire	Bottom-up	Year (annual cost)	No needed	Societal	MC, NMC, ICC, LPC	Human capital approach	DMD:248; BMD:115; Total: 363	Yes, simple	Germany	Schreiber-Katz O;Klug C;Thiele S;Schorling E;Zowe J;Reilich P;Nagels KH;Walter MC;	Comparative cost of illness analysis and assessment of health care burden of Duchenne and Becker muscular dystrophies in Germany	Orphanet J Rare Dis	2014	9		210		25519771
Shoffstall 2016	Prader-Willi syndrome	1-9 / 100 000	Prevalence	Cohort compared with a control cohort	Retrospective	Registries or databases	Registries or databases	Bottom-up	Year (annual cost)	No needed	Third party / Health system / Government (no explicit)	MC	No needed	2030	No	USA	Shoffstall AJ;Gaebler JA;Kreher NC;Niecko T;Douglas D;Strong TV;Miller JL;Stafford DE;Butler MG;	The High Direct Medical Costs of Prader-Willi Syndrome	J Pediatr	2016 Aug	175		137	143	27283463
Sikirica 2014	Pulmonary arterial hypertension	1-9 / 100 000	Prevalence	Cohort	Retrospective	Registries or databases	Registries or databases	Bottom-up	Year (annual cost) + Other (baseline and 12 months)	No needed	Third party & Patients	MC	No needed	504	No	USA	Sikirica M;Iorga SR;Bancroft T;Potash J;	The economic burden of pulmonary arterial hypertension (PAH) in the US on payers and patients	BMC Health Serv Res	2014 Dec 24	14		676		25539602
Skalicky 2018	Tuberous sclerosis complex	1-5 / 10 000	Prevalence	Cross-sectional	Retrospective	Patient organization	Questionnaire	Bottom-up	Year (annual cost)	No needed	Patients and families	MC	No needed	609	No	USA	Skalicky AM;Rentz AM;Liu Z;Said Q;Nakagawa JA;Frost MD;Wheless JW;Dunn DW;	Economic burden, work, and school productivity in individuals with tuberous sclerosis and their families	J Med Econ	2018 Oct	21	10	953	959	29890870
Sut 2007	Behcet's syndrome	1-9 / 100 000	Prevalence	Cross-sectional	Retrospective	Hospital or other centres	2: Questionnaire + Registry	Bottom-up	Year (annual cost)	No needed	Societal	MC, NMC, LPC	Human capital approach	119	No	Turkey	Sut N;Seyahi E;Yurdakul S;Senocak M;Yazici H;	A cost analysis of Behcet's syndrome in Turkey	Rheumatology (Oxford)	2007 Apr	46	4	678	682	17121761
Teoh 2016	Duchenne muscular dystrophy	1-9 / 100 000	Prevalence	Cross-sectional	Retrospective	2: Hospital + Patients	Questionnaire	Bottom-up	Year (annual cost)	No needed	Societal	MC, NMC, ICC, LPC	Human capital approach	104	Yes, simple	Australia	Teoh LJ;Geelhoed EA;Bayley K;Leonard H;Laing NG;	Health care utilization and costs for children and adults with duchenne muscular dystrophy	Muscle Nerve	2016 Jun	53	6	877	884	26562484
Thayer 2017	Duchenne muscular dystrophy	1-9 / 100 000	Prevalence	Cohort compared with a control cohort	Retrospective	Registries or databases	Registries or databases	Bottom-up	Year (annual cost)	No needed	Third party / Health system / Government (no explicit)	MC	No needed	75	No	USA	Thayer S;Bell C;McDonald CM;	The Direct Cost of Managing a Rare Disease: Assessing Medical and Pharmacy Costs Associated with Duchenne Muscular Dystrophy in the United States	J Manag Care Spec Pharm	2017 Jun	23	6	633	641	28530521
van der Steen 2009	Amyotrophic lateral sclerosis	1-9 / 100 000	Prevalence	Cross-sectional	Both	2: Hospital + Patients	Questionnaire	Bottom-up	Other: monthly	No needed	Societal	MC, NMC, ICC, LPC	Friction cost approach	122	No	Netherlands	van der Steen;van den Berg JP;Buskens E;Lindeman E;van den Berg LH;	The costs of amyotrophic lateral sclerosis, according to type of care	Amyotroph Lateral Scler	2009 Feb	10	1	27	34	18608087
van Gool 2013	Cystic fibrosis	1-9 / 100 000	Incidence	Mathematical model	-	Registries or databases	Registries or databases	Bottom-up	Lifetime	Yes	Third party / Health system / Government	MC	No needed	All population in the country (model)	Yes	Australia	van Gool K;Norman R;Delatycki MB;Hall J;Massie J;	Understanding the costs of care for cystic fibrosis: an analysis by age and health state	Value Health	2013 Mar	16	2	345	355	23538187
Whittington 2018	Dravet syndrome	1-9 / 100 000	Prevalence	Cross-sectional	Retrospective	Hospital or other centres	Questionnaire	Bottom-up	Year (annual cost)	No needed	Societal	MC, LPC	Human capital approach	30	No	USA	Whittington MD;Knupp KG;Vanderveen G;Kim C;Gammaitoni A;Campbell JD;	The direct and indirect costs of Dravet Syndrome	Epilepsy Behav	2018 Mar	80		109	113	29414539
Wilson 2010	Hereditary angioedema	1-9 / 100 000	Prevalence	Cross-sectional	Retrospective	Patient organization	Questionnaire	Bottom-up	Year (annual cost)	No needed	Societal (no explicit)	MC, NMC, LPC	Human capital approach	457	No	USA	Wilson DA;Bork K;Shea EP;Rentz AM;Blaustein MB;Pullman WE;	Economic costs associated with acute attacks and long-term management of hereditary angioedema	Ann Allergy Asthma Immunol	2010 Apr	104	4	314	320	20408341
Winter 2011	2 diseases: Multiple system atrophy, Progressive supranuclear palsy	1-9 / 100 000	Prevalence	Cross-sectional	Retrospective	Hospital or other centres	Questionnaire	Bottom-up	Other: half a year	No needed	Societal	MC, NMC, ICC, LPC	Human capital approach	MSA:54; PSP:47; Total: 101	Yes, simple	Germany	Winter Y;Stamelou M;Cabanel N;Sixel-Doring F;Eggert K;Hoglinger GU;Herting B;Klockgether T;Reichmann H;Oertel WH;Dodel R;Spottke AE;	Cost-of-illness in multiple system atrophy and progressive supranuclear palsy	J Neurol	2011 Oct	258	10	1827	1834	21479850
Yu 2016	Idiopathic pulmonary fibrosis	1-5 / 10 000	Prevalence	Cohort (although data were collected along a period of time, only the average cost per year is reported)	Retrospective	Registries or databases	Registries or databases	Bottom-up	Year (annual cost)	No needed	Limited: only hospital costs	MC	No needed	1735	No	USA	Yu YF;Wu N;Chuang CC;Wang R;Pan X;Benjamin NN;Devercelli G;Coultas DB;	Patterns and Economic Burden of Hospitalizations and Exacerbations Among Patients Diagnosed with Idiopathic Pulmonary Fibrosis	J Manag Care Spec Pharm	2016 Apr	22	4	414	423	27023695
Zhou 2015	Haemophilia A	1-9 / 100 000	Prevalence	Cohort (although data were collected along a period of time, only the average cost per year is reported)	Prospective	Hospital or other centres	2: Questionnaire + Registry	Bottom-up	Year (annual cost)	No needed	Societal	MC, ICC, LPC	Human capital approach	222	No	USA	Zhou ZY;Koerper MA;Johnson KA;Riske B;Baker JR;Ullman M;Curtis RG;Poon JL;Lou M;Nichol MB;	Burden of illness: direct and indirect costs among persons with hemophilia A in the United States	J Med Econ	2015 Jun	18	6	457	465	25660324
